# Supplementary material for: scClassify: sample size estimation and multiscale classification of cells using single and multiple reference
Source: Mol Syst Biol. 2020 Jun 22;16(6):e9389. doi: 10.15252/msb.20199389 (PMC7306901; doi:10.15252/msb.20199389)
Supplement: Supplementary file 3 — Dataset EV1 [file MSB-16-e9389-s003.xlsx]

## Sheet: Dataset EV 1
Dataset EV1. Classification accuracy for 30 indicividual classifiers on 30 training and test data pairs from the pancreas data collection, using a weighted k-nearest neighbours (WKNN) classifier using one of five gene selection methods and one of six similarity metrics. Gene selection methods include DE, differentially expressed; DD, differentially distributed; DV, differentially variable; BD, bi…
Methods	Classification accuracy
	lawlor, xin	lawlor, wang	lawlor, segerstolpe	lawlor, baron	lawlor, muraro	xin, segerstolpe	xin, wang	xin, lawlor	xin, baron	xin, muraro	wang, xin	wang, lawlor	wang, segerstolpe	wang, baron	wang, muraro	segerstolpe, xin	segerstolpe, wang	segerstolpe, lawlor	segerstolpe, baron	segerstolpe, muraro	muraro, segerstolpe	muraro, wang	muraro, lawlor	muraro, baron	muraro, xin	baron, segerstolpe	baron, wang	baron, lawlor	baron, xin	baron, muraro
jaccard+WKNN+DV	0.864993	0.802395	0.878702	0.699848	0.78181	0.698637	0.756487	0.700162	0.565177	0.707823	0.789009	0.625608	0.591913	0.179134	0.557493	0.923338	0.850299	0.0875203	0.652351	0.870877	0.937471	0.500998	0.789303	0.188703	0.908412	0.940762	0.924152	0.936791	0.932836	0.927898
kendall+WKNN+DV	0.860244	0.672655	0.90409	0.262458	0.862865	0.696286	0.748503	0.863857	0.583032	0.707823	0.776119	0.340357	0.685002	0.310305	0.553723	0.910448	0.824351	0.836305	0.544054	0.84213	0.938881	0.896208	0.904376	0.436807	0.903664	0.943112	0.956088	0.954619	0.951832	0.937323
spearman+WKNN+DV	0.00135685	0.844311	0.90315	0.667406	0.860038	0.698166	0.756487	0.854133	0.585016	0.711122	0.776119	0.638574	0.686883	0.311005	0.556079	0.912483	0.830339	0.811994	0.546505	0.841188	0.937941	0.888224	0.897893	0.632513	0.904342	0.943112	0.956088	0.952998	0.949118	0.936852
weighted.rank+WKNN+DV	0.575984	0.888224	0.905031	0.663088	0.825165	0.715562	0.716567	0.855754	0.562726	0.690858	0.782225	0.65154	0.702398	0.325942	0.571631	0.90502	0.850299	0.871961	0.553157	0.400566	0.941702	0.892216	0.915721	0.645116	0.899593	0.944993	0.96008	0.95624	0.95251	0.934025
pearson+WKNN+DV	0.84464	0.882236	0.908792	0.639631	0.844486	0.699107	0.734531	0.84765	0.568094	0.678605	0.773406	0.67423	0.716032	0.327459	0.591423	0.896201	0.850299	0.873582	0.54032	0.853911	0.945463	0.89022	0.918963	0.600887	0.894166	0.947814	0.956088	0.95624	0.953867	0.840245
cosine+WKNN+DV	0.858209	0.886228	0.913493	0.74221	0.837889	0.701457	0.726547	0.846029	0.568678	0.676249	0.793758	0.683955	0.725435	0.118334	0.62394	0.907734	0.856287	0.888169	0.617225	0.871348	0.949694	0.894212	0.909238	0.674875	0.894166	0.950165	0.952096	0.959481	0.951832	0.846371
jaccard+WKNN+BI	0.93962	0.88024	0.849553	0.803828	0.878888	0.787964	0.798403	0.858995	0.806862	0.769557	0.953189	0.602917	0.869299	0.778387	0.839774	0.929444	0.898204	0.888169	0.891236	0.945806	0.80724	0.802395	0.692058	0.792858	0.946404	0.879173	0.840319	0.9141	0.904342	0.885957
kendall+WKNN+BI	0.974898	0.954092	0.960038	0.867196	0.937795	0.942642	0.812375	0.894652	0.747112	0.88737	0.94844	0.938412	0.895157	0.806979	0.817625	0.956581	0.958084	0.97893	0.931497	0.95476	0.745651	0.664671	0.972447	0.352783	0.476255	0.906441	0.93014	0.95624	0.931479	0.865221
jaccard+WKNN+chisq	0.928765	0.906188	0.929948	0.862178	0.922714	0.77574	0.782435	0.883306	0.731241	0.749764	0.896879	0.927066	0.854255	0.798343	0.805844	0.924016	0.916168	0.740681	0.884234	0.947691	0.924777	0.936128	0.747164	0.839771	0.966757	0.895157	0.860279	0.871961	0.916554	0.898209
jaccard+WKNN+limma	0.947761	0.928144	0.927127	0.815731	0.898209	0.729196	0.778443	0.896272	0.771502	0.73327	0.907734	0.894652	0.789375	0.776403	0.756362	0.940977	0.924152	0.949757	0.893687	0.948633	0.919605	0.856287	0.936791	0.846306	0.886703	0.854725	0.854291	0.925446	0.906377	0.877945
spearman+WKNN+BI	0.975577	0.956088	0.963329	0.871747	0.938266	0.937	0.974052	0.899514	0.744778	0.892083	0.950475	0.933549	0.900329	0.812464	0.827521	0.946404	0.954092	0.975689	0.934882	0.952875	0.744241	0.656687	0.965964	0.349166	0.472863	0.90362	0.932136	0.952998	0.928765	0.86852
jaccard+WKNN+DD	0.974898	0.944112	0.909262	0.833703	0.902451	0.815703	0.786427	0.889789	0.821333	0.784166	0.92673	0.888169	0.808651	0.697047	0.777097	0.936906	0.914172	0.948136	0.915393	0.950518	0.886225	0.928144	0.951378	0.840938	0.969471	0.859897	0.870259	0.918963	0.902985	0.893497
weighted.rank+WKNN+BI	0.976934	0.968064	0.96662	0.885284	0.93968	0.93606	0.986028	0.948136	0.734975	0.870877	0.966757	0.970827	0.932769	0.853775	0.914232	0.972185	0.966068	0.97731	0.941884	0.951461	0.725435	0.662675	0.972447	0.346948	0.453189	0.927127	0.952096	0.959481	0.945047	0.854854
pearson+WKNN+BI	0.976934	0.956088	0.976493	0.887968	0.953346	0.947344	0.99002	0.938412	0.796826	0.892554	0.9654	0.954619	0.93465	0.860544	0.892554	0.947761	0.962076	0.97893	0.936749	0.948633	0.731547	0.656687	0.972447	0.350449	0.468114	0.924777	0.936128	0.949757	0.936906	0.864279
weighted.rank+WKNN+chisq	0.979647	0.958084	0.969441	0.889135	0.938266	0.868829	0.870259	0.893031	0.734625	0.784166	0.954545	0.944895	0.900799	0.851091	0.866635	0.963365	0.964072	0.964344	0.900105	0.953817	0.960038	0.956088	0.965964	0.851325	0.9654	0.931359	0.948104	0.961102	0.93962	0.870405
kendall+WKNN+chisq	0.97422	0.956088	0.958157	0.886918	0.943921	0.932769	0.914172	0.897893	0.795892	0.861923	0.951153	0.933549	0.900799	0.842339	0.833176	0.954545	0.958084	0.972447	0.910258	0.951932	0.970381	0.946108	0.969206	0.831719	0.956581	0.835919	0.944112	0.957861	0.933514	0.868992
spearman+WKNN+chisq	0.973541	0.948104	0.963799	0.890536	0.941565	0.928538	0.908184	0.897893	0.818065	0.88737	0.95251	0.938412	0.898919	0.852492	0.794062	0.950475	0.956088	0.969206	0.911542	0.952403	0.965679	0.9501	0.967585	0.842805	0.95251	0.913023	0.94012	0.95624	0.936228	0.870405
weighted.rank+WKNN+DD	0.977612	0.976048	0.982605	0.909791	0.951461	0.77433	0.736527	0.899514	0.720037	0.752121	0.979647	0.974068	0.963799	0.878049	0.931197	0.960651	0.964072	0.97893	0.943634	0.956645	0.982134	0.954092	0.961102	0.912942	0.970149	0.928538	0.954092	0.959481	0.950475	0.885014
cosine+WKNN+chisq	0.970149	0.97006	0.970851	0.898238	0.945806	0.925717	0.91018	0.904376	0.760766	0.860038	0.973541	0.948136	0.909262	0.853892	0.858153	0.949796	0.956088	0.959481	0.911425	0.956645	0.963329	0.952096	0.965964	0.819932	0.971506	0.931829	0.938124	0.944895	0.934193	0.873704
weighted.rank+WKNN+limma	0.985753	0.978044	0.974142	0.898471	0.952875	0.846732	0.760479	0.883306	0.694597	0.786051	0.976255	0.969206	0.956747	0.858793	0.896324	0.967436	0.962076	0.974068	0.944334	0.957116	0.980254	0.962076	0.967585	0.881316	0.972863	0.930889	0.952096	0.967585	0.949796	0.887842
pearson+WKNN+chisq	0.97829	0.97006	0.971791	0.896487	0.948633	0.924777	0.926148	0.899514	0.747929	0.865693	0.959973	0.944895	0.908322	0.854009	0.855796	0.953189	0.958084	0.970827	0.907224	0.956645	0.971321	0.954092	0.969206	0.799977	0.972185	0.929478	0.948104	0.949757	0.938942	0.87606
cosine+WKNN+DD	0.984396	0.972056	0.964739	0.915626	0.951932	0.836859	0.778443	0.91248	0.75248	0.824222	0.981682	0.959481	0.937471	0.891236	0.920358	0.943691	0.952096	0.970827	0.945851	0.955702	0.972732	0.96008	0.967585	0.91761	0.976934	0.914904	0.938124	0.949757	0.933514	0.875118
cosine+WKNN+limma	0.982361	0.97006	0.969441	0.910141	0.955231	0.738599	0.852295	0.917342	0.78714	0.889255	0.966079	0.948136	0.921016	0.888668	0.893968	0.94844	0.96008	0.97731	0.945618	0.957587	0.96615	0.954092	0.965964	0.897421	0.97422	0.916314	0.94012	0.95624	0.937585	0.877474
kendall+WKNN+DD	0.973541	0.968064	0.974142	0.908974	0.948633	0.83921	0.804391	0.91248	0.766601	0.83082	0.964722	0.949757	0.917724	0.862061	0.869934	0.953189	0.964072	0.969206	0.949586	0.959943	0.982605	0.96008	0.970827	0.91796	0.9654	0.928538	0.948104	0.962723	0.944369	0.898209
kendall+WKNN+limma	0.972185	0.954092	0.953456	0.881783	0.942978	0.927127	0.864271	0.905997	0.772319	0.884543	0.947761	0.936791	0.907851	0.852375	0.85721	0.954545	0.964072	0.97731	0.941767	0.95853	0.975082	0.954092	0.967585	0.902672	0.970828	0.927127	0.934132	0.959481	0.938942	0.896324
cosine+WKNN+BI	0.973541	0.968064	0.96662	0.885518	0.950518	0.941232	0.98004	0.933549	0.796126	0.922243	0.970149	0.970827	0.880583	0.843389	0.902922	0.942334	0.96008	0.964344	0.946435	0.951932	0.950635	0.762475	0.964344	0.902906	0.966757	0.921486	0.936128	0.944895	0.930801	0.866635
spearman+WKNN+DD	0.972863	0.966068	0.975082	0.905357	0.94722	0.863188	0.836327	0.918963	0.772669	0.835061	0.966079	0.951378	0.916784	0.862178	0.867578	0.94844	0.962076	0.970827	0.949702	0.959943	0.978373	0.964072	0.967585	0.924028	0.966757	0.929948	0.948104	0.95624	0.940299	0.89491
pearson+WKNN+DD	0.977612	0.972056	0.976963	0.918777	0.952875	0.83968	0.792415	0.915721	0.745361	0.818096	0.971506	0.959481	0.946403	0.892286	0.931197	0.949118	0.962076	0.974068	0.943984	0.958058	0.980724	0.964072	0.962723	0.914459	0.966757	0.930418	0.946108	0.957861	0.943691	0.879359
spearman+WKNN+limma	0.970828	0.954092	0.955806	0.882017	0.942036	0.951105	0.92016	0.899514	0.788307	0.904336	0.944369	0.931929	0.907381	0.852958	0.852969	0.953867	0.958084	0.97731	0.942117	0.957587	0.972732	0.952096	0.964344	0.910025	0.972185	0.927598	0.938124	0.957861	0.934193	0.892554
pearson+WKNN+limma	0.981682	0.97006	0.972732	0.909091	0.956173	0.928538	0.856287	0.917342	0.727506	0.888313	0.964043	0.95624	0.937	0.892753	0.911876	0.950475	0.962076	0.974068	0.943634	0.956173	0.978373	0.96008	0.967585	0.89532	0.970828	0.929478	0.946108	0.961102	0.943691	0.877945
